# Supplementary material for: Underlying Causes of Death among Adults with Cerebral Palsy
Source: J Clin Med. 2022 Oct 27;11(21):6333. doi: 10.3390/jcm11216333 (PMC9656674; doi:10.3390/jcm11216333)
Supplement: Supplementary file 1 [file jcm-11-06333-s001.zip]

Archive with 1 entries (1 files):
- jcm-1964870-supplementary.pdf
